# Supplementary material for: Mapping Competence in Gastrointestinal Endoscopy Nursing Practice: An Item Response Theory Analysis of Perceived Skill Acquisition and Maintenance in Italy
Source: Healthcare (Basel). 2026 Jan 13;14(2):203. doi: 10.3390/healthcare14020203 (PMC12841410; doi:10.3390/healthcare14020203)
Supplement: Supplementary file 1 [file healthcare-14-00203-s001.zip]

Archive with 1 entries (1 files):
- healthcare-4013836-supplementary.pdf
